# Supplementary material for: Acute psilocin increased cortical activity in rat
Source: Front Neurosci. 2026 Feb 4;20:1593703. doi: 10.3389/fnins.2026.1593703 (PMC12915336; doi:10.3389/fnins.2026.1593703)
Supplement: Supplementary file 2 [file Table_1.xlsx]

## Sheet: table_S1
Table S1. Functional Brain Atlas List Of Structures and coordinates
Label	Hemisphere	Territories	System	Regionofinterest	Regionofinterest_1	x	y	z
1	'Inter hemispheric'	'Cortex'	'Cingular system'	'Cingulate Cortex 1'	'Cingulate Cortex 1'	-0.034814	3.76167	4.89778
2	'Inter hemispheric'	'Cortex'	'Limbic System'	'Prelimbic Cortex'	'Prelimbic Cortex'	-0.702801	4.57132	3.08825
3	'Right'	'Cortex'	'Somatosensory system'	'Primary Somatosensory'	'Primary Somatosensory'	3.28712	3.58619	3.39085
4	'Left'	'Cortex'	'Somatosensory system'	'Primary Somatosensory'	'Primary Somatosensory'	-4.22676	2.6301	2.74047
5	'Inter hemispheric'	'Cortex'	'Limbic System'	'Prelimbic/Infralimbic'	'Prelimbic/Infralimbic'	-0.095622	2.59224	1.87576
6	'Right'	'Cortex'	'Insular system'	'Insular Cortex'	'Insular Cortex'	4.41317	1.90963	1.35939
7	'Inter hemispheric'	'Basal ganglia'	'Striatal system'	'Accumbens Shell'	'Accumbens Shell'	-0.96029	1.28988	-1.04627
8	'Right'	'Cortex'	'Motor Cortex'	'Primary and Secondary Motor'	'Primary Secondary Motor'	2.26155	1.7579	4.05558
9	'Inter hemispheric'	'Cortex'	'Cingular system'	'Cingulate Cortex 2'	'Cingulate Cortex 2'	-0.169122	1.11585	5.15433
10	'Right'	'Cortex'	'Amygdala'	'Amygdala (Central, Basolateral)'	'Amygdala'	3.63666	0.395535	-1.19815
11	'Right'	'Cortex'	'Somatosensory system'	'Primary Somatosensory Cortex (BE)'	'Primary Somatosensory '	4.62019	0.320322	3.90077
12	'Left'	'Cortex'	'Somatosensory system'	'Primary Somatosensory Cortex (BE)'	'Primary Somatosensory'	-4.51533	-0.754748	4.44035
13	'Left'	'Basal ganglia'	'Striatal system'	'Striatum (Dorsal)'	'Striatum (Dorsal)'	-1.08895	0.491695	2.96483
14	'Left'	'Basal ganglia'	'Striatal system'	'Striatum (Ventral)'	'Striatum (Ventral)'	-3.79989	0.322047	1.36693
15	'Right'	'Basal ganglia'	'Striatal system'	'Striatum'	'Striatum'	3.09702	0.365897	1.57149
16	'Left'	'Cortex'	'Olfactory system'	'Endo/Piriform Cortex'	'Endo/Piriform Cortex'	-4.63127	-1.03643	-1.11456
17	'Right'	'Cortex'	'Insular system'	'Insular Cortex 2'	'Insular Cortex 2'	5.05747	-0.733433	0.921085
18	'Inter hemispheric'	'Cortex'	'Cingular system'	'Cingulate Cortex 3'	'Cingulate Cortex 3'	-0.1	-0.919005	4.77961
19	'Right'	'Diencephalon'	'Thalamus'	'dorsal thalamic nucleus'	'dorsal thalamic nucleus'	1.55315	-1.60939	2.12229
20	'Left'	'Cortex'	'Insular system'	'Insular Cortex'	'Insular Cortex'	-5.46174	-1.825	1.83391
21	'Inter hemispheric'	'Diencephalon'	'Hypothalamus'	'Hypothalamus 1'	'Hypothalamus 1'	1.01664	-1.52569	-1.29382
22	'Right'	'Cortex'	'Olfactory system'	'Piriform Cortex'	'Piriform Cortex'	5.12197	-3.06486	-1.93519
23	'Left'	'Cortex'	'Hippocampus Fomation'	'Dorsal Hippocampus'	'Dorsal Hippocampus'	-2.52584	-2.485	2.75158
24	'Right'	'Cortex'	'Somatosensory system'	'Primary Somatosensory Cortex (Auditory)'	'Auditory'	4.62201	-2.53221	4.0557
25	'Inter hemispheric'	'Cortex'	'Retrosplenial system'	'Retrosplenial Cortex 1'	'Retrosplenial Cortex 1'	0.004879	-3.70744	6.09683
26	'Left'	'Cortex'	'Olfactory system'	'Piriform Cortex'	'Piriform Cortex'	-5.007	-3.4068	-1.97368
27	'Inter hemispheric'	'Diencephalon'	'Thalamus'	'ventral thalamic'	'ventral thalamic'	1.31496	-2.73138	-0.224488
28	'Inter hemispheric'	'Cortex'	'Retrosplenial system'	'Retrosplenial Granular Cortex c'	'Retrosplenial Granular'	-0.259123	-2.605	4.90402
29	'Left'	'Cortex'	'Somatosensory system'	'Parietal Cortex (Auditory)'	'Parietal Cortex (Auditory)'	-5.96821	-4.71461	2.92287
30	'Inter hemispheric'	'Diencephalon'	'Hypothalamus'	'Hypothalamus 2'	'Hypothalamus 2'	-0.150692	-3.77536	-0.691911
31	'Inter hemispheric'	'Cortex'	'Visual system'	'Secondary Visual cortex'	'Secondary Visual cortex'	-0.682965	-3.6867	5.18625
32	'Left'	'Cortex'	'Hippocampus Fomation'	'Cornu Ammonis 1 (transition dorsal ventral)'	'Cornu Ammonis 1'	-5.67764	-5.13616	-0.110339
33	'Inter hemispheric'	'Diencephalon'	'Tegmentum'	'Dorsal Lateral Periaqueductal Gray Left'	'Periaqueductal Gray'	-0.997189	-5.45851	1.34541
34	'Right'	'Cortex'	'Somatosensory system'	'Parietal Cortex (Auditory)'	'Parietal Cortex (Auditory)'	5.63592	-4.83115	2.67604
35	'Left'	'Hind Brain'	'Visual system'	'medial geniculate nucleus'	'medial geniculate nucleus'	-3.46654	-5.75269	1.29192
36	'Right'	'Cortex'	'Hippocampus Fomation'	'Dorsal Hippocampus'	'Dorsal Hippocampus'	2.22695	-4.00662	3.4476
37	'Right'	'Cortex'	'Olfactory system'	'Intermedial Entorhinal cortex'	'Intermedial Entorhinal'	3.68671	-4.83241	0.040471
38	'Inter hemispheric'	'Cortex'	'Retrosplenial system'	'Retrosplenial Cortex 2'	'Retrosplenial Cortex 2'	0.159446	-5.0258	5.09504
39	'Left'	'Cortex'	'Visual system'	'Primary and Secondary Visual Cortex'	'Visual Cortex'	-3.85872	-5.97198	5.23651
40	'Left'	'Cortex'	'Hippocampus Fomation'	'Dorsal Dentate Gyrus '	'Dorsal Dentate Gyrus '	-2.58625	-4.44156	3.36969
41	'Inter hemispheric'	'Cortex'	'Retrosplenial system'	'Retrosplenial Cortex 3/Superior Gray'	'Retrosplenial Cortex 3'	-0.595789	-5.72026	3.79947
42	'Right'	'Cortex'	'Visual system'	'Primary and Secondary Visual Cortex'	'Visual Cortex'	3.6169	-5.97401	5.31437
43	'Inter hemispheric'	'Mesencephalon'	'Tegmentum'	'Interpeduncular nucleus'	'Interpeduncular nucleus'	0.228599	-6.16687	-1.1643
44	'Right'	'Cortex'	'Hippocampus Fomation'	'Dorsal Dentate Gyrus/Entorhinal Cortex'	'Dorsal Dentate Gyrus'	5.08795	-6.56226	1.19041
45	'Inter hemispheric'	'Cortex'	'Retrosplenial system'	'Retrosplenial Cortex 4'	'Retrosplenial Cortex 4'	0.010796	-6.30045	5.80523
46	'Right'	'Mesencephalon'	'Colliculi'	'inferior colliculus/external cortex'	'inferior colliculus'	0.995336	-7.56331	2.21125
47	'Inter hemispheric'	'Mesencephalon'	'Pons'	'Ventral tegmental nucleus'	'Ventral tegmental'	-0.060824	-7.41359	0.130309
48	'Left'	'Cortex'	'Hippocampus Fomation'	'Cornu Ammonis 1 (Ventral)'	'Cornu Ammonis 1'	-5.08456	-7.32758	2.52127
49	'Left'	'Cortex'	'Retrosplenial system'	'Retrosplenial Granular Cortex Zone A/Postsubiculum'	'Retrosplenial Granular'	-2.44081	-6.87361	3.76798
50	'Right'	'Cortex'	'Retrosplenial system'	'Retrosplenial Granular Cortex Zone A/Postsubiculum'	'Retrosplenial Granular'	2.00977	-6.69751	4.01479
51	'Inter hemispheric'	'Cortex'	'Retrosplenial system'	'Retrosplenial Cortex 5/Colliculus'	'Retrosplenial Cortex 5'	-0.59696	-7.58099	4.7662
52	'Inter hemispheric'	'Mesencephalon'	'Pons'	'Pontine nuclei'	'Pontine nuclei'	0.272	-8.09818	-2.68071
53	'Inter hemispheric'	'Mesencephalon'	'Pons'	'Raphe (pallidum/magnun) nuclei'	'Raphe nuclei'	-0.023008	-7.84571	-1.19327
54	'Left'	'Mesencephalon'	'Pons'	'Pontine reticular/subcoeruleus'	'Pontine reticular'	-1.44639	-9.04596	-1.45696
55	'Left'	'Mesencephalon'	'Colliculi'	'external colliculus (V1)'	'external colliculus (V1)'	-3.02563	-8.1071	4.18093
56	'Right'	'Mesencephalon'	'Pons'	'Subcoeruleum/pontine reticular nucleu'	'Subcoeruleum'	1.52758	-8.97768	-1.10345
57	'Right'	'Mesencephalon'	'Colliculi'	'Colliculus'	'Colliculus'	1.78036	-8.12553	4.08071
58	'Right'	'Cortex'	'Retrosplenial system'	'RSD/RSGa'	'RSD/RSGa'	3.84095	-7.84594	4.23102
59	'Right'	'Mesencephalon'	'Pons'	'Raphe/Median(paramedian) pontine reticular nu'	'Raphe nuclei'	0.865625	-9.60604	-2.61958

## Sheet: table_S2
Table S2. Abbreviations of IF brain regions corresponding to Figure 5
Abbreviations	Brain regions
AcbC	accumbens nucleus core
AcbSH	accumbens nucleus, shell
AH	anterior hypothalamus
AID	Agranular insular cortex, dorsal
AID	granular insular cortex, dorsal
AIP	agranular insular cortex, posterior
AIV	agranular insular cortex, ventral
AIV	granular insular cortex, ventral
Au1	primary auditory cortex
AuD	secondary auditory cx, dorsal
AuV	secondary auditory cx, ventral
BLA	basolateral amygdaloid nucleus, anterior
BLP	basolateral amygdaloid nucleus, posterior part
BMA	basomedial amygdaloid nucleus, anterior
BMP	basomedial amygdaloid nucleus, posterior part
BNST	Bed nucleus of the stria terminalis
CA1	field CA1 of the hippocampus
CA2	field CA2 of the hippocampus
CA3	field CA3 of the hippocampus
CeA	field CA3 of the hippocampus
Cg1	cingulate cortex, area 1
Cg2	cingulate cortex, area 2
Cl	claustrum
Cpu	caudate putamen (striatum)
Den	dorsal endopiriform nucleus
DG	dentate gyrus
DI	dysgranular insular cortex
DLEnt	dorsolateral entorhinal cortex
DP	dorsal peduncular cortex
DS	dorsal subiculum
Ect	ectorhinal cortex
Ect	ectorhinal cortex
Fr3	frontal cortex, area 3
GI	granular insular cortex
IL	limbic cortex
LO	lateral orbital cortex
LPO	lateral preoptic area
LPtA	lateral parietal association cortex
M1	primary motor cortex
M2	secondary motor cortex
MGN	medial geniculate nucleus
MPO	medial preoptic area
MPtA	medial parietal association cortex
MS	medial septum
PAG	periaqueductal gray
PH	posterior hypothalamus
Pir	piriform cortex
PRh	perirhinal cortex
PrL	prelimbic cortex
PtPD	parietal cortex, posterior area, dorsal part
RSD	retrosplenial dysgranular cortex
RSD	retrosplenial dysgranular cortex
RSG	retrosplenial granular cortex
RSGa	retrosplenial granular cortex, a region
RSGb	retrosplenial granular cortex, b region
RSGc	retrosplenial granular cortex, c region
S1DZ	primary somatosensory cortex, dysgranular
S1FL	primary somatosensory cortex, forelimb
S1HL	primary somatosensory cortex, hindlimb
S1J	primary somatosensory cortex, jaw region
S1ULp	primary somatosensory cortex, upper lip
S2	secondary somatosensory cortex
SC	superior colliculus
SNC	substantia nigra, compact part
TeA	temporal associatin cortex
V1B	primary visual cortex, binocular area
V1M	primary visual cortex, monocular area
V2L	secondary visual cortex, lateral area
V2ML	secondary visual cortex, mediolateral area
V2MM	secondary visual cortex, mediomedial area
VO	ventral orbital cortex
VTA	ventral tegmental area
